# Supplementary material for: Electroretinography and contrast sensitivity, complementary translational biomarkers of sensory deficits in the visual system of individuals with fragile X syndrome
Source: J Neurodev Disord. 2021 Oct 8;13:45. doi: 10.1186/s11689-021-09375-0 (PMC8501595; doi:10.1186/s11689-021-09375-0)
Supplement: Supplementary file 1 — Additional file 1. [file 11689_2021_9375_MOESM1_ESM.xlsx]

## Sheet: Table 1 Supp
	Participant information1 for LA-ERG assessments	REACT	FXS
	n (included)	274	20
	Agea	36.75 (0.77) [35.22-38.28]	28.10 (6.54) [25.04-31.16]
	Genderb n (%)	87 (31.7% , Male) 187 (68.3%, Female)	20 (100%, Male)
	Ethnicityb n (%)	153 (55.84%, Caucasian) 98 (35.76%, Black) 7 (2.55%, Asian) 5 (1.83%, Pacific islander) 10 (0.37%, Indian) 10 (3.65%, Undtermined)	20 (100%, Caucasian)
	1FXS Fragile X Syndrome patients, REACT healthy cohort from LKC
	aData reported as mean (SD) [95% Confidence level]; bData are reported as n (%).
	LA-ERG | Single flash stimulation1 (3 cd·s·m-2, 2 Hz)	REACT	FXS
	a-wave amplitude (µV)a	-7.02 (2.99)[-7.30 - -6.73]	-5.41 (2.68)[-6.49 - -4.33]
	a-wave implicit time (ms)a	11.67 (1.24)[11.55-11.78]	12.47 (2.74)[11.36-13.58]
	b-wave amplitude (µV)a	32.27 (11.23)[31.20-33.35]	18.77 (7.69)[15.66-21.87]
	b-wave implicit time (ms)a	28.85 (1.50)[28.70-28.99]	28.28 (1.10)[27.83-28.72]
	Ratio b-wave/a-wave (AU)	5.187 (4.069)[4.798-5.576]	4.085 (1.861)[3.333-4.836]
	LA-ERG | Flickers stimulation1 (3 cd·s·m-2, 28,3 Hz)	REACT	FXS
	Flicker amplitude (µV)a	30.43 (9.71)[29.47-31.38]	20.79 (7.29)[18.07-23.51]
	Fliker implicit time (ms)a	25.34 (1.22)[25.22-25.46]	25.94 (2.31)[25.07-26.80]
	1FXS Fragile X Syndrome patients, REACT healthy cohort from LKC
	aData reported as mean (SD) [95% Confidence level].
